# Supplementary material for: T-tubule remodelling disturbs localized β2-adrenergic signalling in rat ventricular myocytes during the progression of heart failure
Source: Cardiovasc Res. 2017 May 13;113(7):770–82. doi: 10.1093/cvr/cvx074 (PMC5437368; doi:10.1093/cvr/cvx074)
Supplement: Supplementary Data [file cvx074_Supp.zip]

Archive with 5 entries (5 files):
- Supplementary materials Schobesberger et al2017.docx
- 4 weeks MI movie.avi
- 8weeks MI movie.avi
- 16 weeks MI Movie.avi
- Control movie.avi
